# Supplementary material for: Demographic and historical processes influencing Cochliomyia hominivorax (Diptera: Calliphoridae) population structure across South America
Source: Parasit Vectors. 2025 Jan 20;18:18. doi: 10.1186/s13071-024-06622-w (PMC11748309; doi:10.1186/s13071-024-06622-w)
Supplement: Supplementary file 1 — Additional file 1: Table S1. Microsatellite loci polymorphism. [file 13071_2024_6622_MOESM1_ESM.xlsx]

## Sheet: Página1
Additional file 1: Table S1. Microsatellite loci polymorphism.
POPULATION	INDIVIDUAL	CH01	CH05	CH09	CH10	CH11	CH12	CH14	CH15	CH20	CH21	CH24	CH26
1	1	121121	118124	101101	165171	144150	065083	174174	178178	112118	187199	138138	169177
1	2	117123	118118	101101	161165	144146	081083	176176	176186	110112	195215	136138	161173
1	3	123131	116122	099101	165165	146146	079087	178178	174176	106114	193201	138138	157177
1	4	123131	118118	101101	163165	146150	065065	176176	188188	112118	197197	136138	177181
1	5	123123	118118	101101	159159	150150	081083	170176	NA	112112	199207	138140	153157
1	6	123123	116118	101101	159159	150150	083087	170176	174180	108112	199207	138138	153177
1	7	123123	118124	101101	165167	146150	079081	176176	180186	110110	205205	138140	173173
1	8	123123	124124	101101	165165	146150	079087	174178	180186	110110	197207	NA	157165
1	9	123123	118124	101101	165165	146150	079087	174178	182186	110110	191197	140140	165173
1	10	119119	116118	091101	161165	146150	065065	176180	186188	112112	195195	136140	165177
1	11	119119	118118	099099	161165	146150	065065	176180	182186	112112	195207	136138	145177
1	12	123123	118122	099101	167167	146146	081087	178178	182182	106110	203209	136136	161173
1	13	123123	118118	099101	165165	150150	065077	176176	182182	110110	191191	134136	157173
1	14	123123	118122	099101	159167	146146	081087	178178	182182	112112	203209	138138	161173
1	15	119123	118124	101101	165165	146150	065067	172184	182182	110110	199217	138138	157177
1	16	111131	118122	101101	165165	144146	067069	174174	180182	110110	199217	136138	157181
1	17	119119	118124	101101	165165	150150	065067	178184	180180	110110	189195	134140	157177
1	18	123123	118118	NA	161161	NA	NA	180180	174178	118118	191217	136140	NA
1	19	119121	118124	101101	165165	144180	081087	174178	174174	112120	195201	136136	169189
2	20	125131	122122	099099	165165	150156	077079	176180	194194	110110	191197	140140	161185
2	21	123123	118124	101101	161161	144150	065065	176176	178178	110112	207207	138140	161177
2	22	123123	124124	101101	165165	150150	079079	176176	182182	110110	207207	136138	161177
2	23	119121	116118	099101	171171	148150	065079	176176	182186	112112	191191	138138	165185
2	24	123123	118118	099101	165171	148150	065079	176176	182186	112112	191191	134136	165185
2	25	119121	118118	101101	165165	144148	065079	176176	186186	112112	191191	136142	185185
2	26	123131	118118	101101	157165	150180	077079	170176	180188	110112	195205	136142	169173
2	27	131131	118118	091101	165165	150178	065083	180188	180182	110112	195205	136142	173173
2	28	131131	110118	091101	157165	150178	065081	180188	180182	110112	195205	134134	169173
2	29	119131	118118	093101	165165	150150	087087	176180	182186	110114	193205	134134	165165
2	30	121131	118118	101101	159159	150164	085087	174180	186186	110110	195197	142142	165165
2	31	123123	118122	101101	165165	138146	065065	172172	186186	114114	195199	134134	153153
2	32	117117	116122	NA	159159	150150	067081	176178	182182	110110	NA	136136	157161
2	33	123123	118124	099101	165165	138138	065081	176178	174184	106110	201207	136136	173181
2	34	119123	118122	099101	165165	146146	087087	176176	182182	110114	189191	138138	157165
2	35	121121	118122	101101	165165	150150	085085	178178	176182	112114	189191	134140	153193
2	36	121121	118122	099101	165165	144150	065081	176176	180180	108110	185191	138138	161165
2	37	123123	118118	099101	155155	144144	077081	172172	180180	110116	191197	140140	165169
2	38	117123	122122	101101	165165	148148	081087	176178	186186	118118	197199	134140	153189
2	39	119123	118124	101101	159165	150150	081085	176176	182186	114114	195207	142142	165181
2	40	123131	118124	101101	159159	150164	085087	176180	182186	110110	197207	134134	165181
3	41	121121	118118	101101	165165	144150	079085	172176	178178	112114	211211	138138	169177
3	42	123123	118118	101101	165165	144150	065083	172172	186186	112114	191191	140140	169173
3	43	117123	118118	101101	165165	150150	063085	172172	186186	112112	197209	138140	169177
3	44	123123	120120	101101	NA	150150	079079	180180	174182	110110	195203	NA	165173
3	45	123123	118122	093101	159159	144150	065079	174178	174182	112112	189195	NA	157161
3	46	123123	118118	103101	165165	144146	079081	176180	182182	112114	187197	NA	165173
3	47	123123	118118	089101	165165	144144	079081	174176	182182	112114	193193	138138	165173
3	48	115121	118122	093101	163163	148150	079085	174176	188188	110112	195195	NA	177181
3	49	121123	118118	101101	161163	146146	085085	170172	178178	110112	205205	NA	165177
3	50	119123	118118	101101	161161	148150	077085	170178	178184	110118	191209	134134	157177
3	51	119123	118118	101101	NA	144150	079079	174176	186186	106108	195203	134138	NA
3	52	119123	118124	089099	165165	146146	079085	174178	180180	110112	197201	136136	165177
3	53	115119	118122	089101	165165	144144	077085	176176	186186	110112	195205	136138	165169
3	54	115119	118124	089099	165165	NA	077085	176176	180180	112114	191201	136136	165177
3	55	123123	116124	101101	165165	150150	065065	176176	180180	112112	195211	138142	157157
3	56	123123	120120	099101	165165	144144	065065	176176	174186	112114	189191	134136	165177
3	57	123129	114118	NA	165165	144152	067085	176176	174188	110110	187197	136138	165189
3	58	123123	118122	089089	165165	138150	081085	178180	174180	106110	193203	138140	177185
3	59	121123	118122	089099	163163	146146	065087	170178	186186	114114	185203	138140	161165
3	60	121123	118118	099099	165165	146146	077085	170170	182182	110112	185195	140140	153165
3	61	123123	116128	089089	165165	150150	065085	174178	182182	110114	NA	136140	149181
3	62	121123	116128	091101	NA	150150	079085	NA	182182	114114	189189	136140	149161
3	63	121123	116118	089101	NA	150150	079085	170180	182182	110112	195205	138140	169181
3	64	117123	122124	089101	159159	146150	081081	174174	182182	112112	191197	138138	157161
3	65	123123	120120	089101	165165	144144	079079	174174	182182	110112	197197	138138	157161
3	66	119123	118118	103101	171171	144144	063079	172172	182182	112114	191211	136144	153161
3	67	123123	118118	101101	165165	144152	063085	174176	178186	112114	189189	136140	177185
3	68	123123	118122	101101	165165	150150	065079	174176	186186	110110	189189	NA	161189
3	69	119119	122124	093101	163163	142146	063063	176176	178186	112114	189189	NA	153157
4	70	123123	122128	091101	157157	144150	065083	176176	182188	110112	197207	NA	169169
4	71	123129	118122	101101	165165	144148	079079	174178	188188	110110	199211	134138	165181
4	72	119123	118122	091099	157161	144144	061083	176188	180182	108108	203207	NA	165169
4	73	119123	118122	089101	167167	144150	065077	174174	178182	110110	195205	138142	169185
4	74	119121	118122	089101	159159	150150	085085	174174	180182	110110	191191	138142	169185
4	75	121123	118118	099101	167167	164168	077077	174176	178180	110110	191191	138142	185193
4	76	123123	118118	101101	171171	144150	065087	172172	174174	110112	193197	136138	161181
4	77	121129	118120	101101	165165	150150	065081	176176	188188	110112	209213	136142	161169
4	78	129129	118122	089101	165165	148156	081081	174178	174182	106112	195217	136138	169169
4	79	119119	110118	089101	159159	142148	085087	176176	178178	110112	197231	138140	177177
4	80	119123	118120	101101	165165	144168	065065	176178	182186	110116	193199	138140	161161
4	81	123123	118118	101101	165165	150168	065065	176176	178186	116116	193199	134140	161165
4	82	117117	116122	101101	171171	144150	081083	176178	182182	110112	189209	134138	161181
4	83	123123	118118	099099	161165	144146	077079	172176	182182	110110	195217	134136	177185
4	84	117121	116122	091101	165171	144144	083087	178180	182182	106110	195207	134138	161173
5	85	123123	110124	099101	167167	150150	063083	178178	180194	110110	193205	136144	169173
5	86	119123	122122	099101	165165	NA	085085	176178	180186	110110	193205	138142	169173
5	87	115123	118120	101101	165167	146150	063085	178178	180186	110112	193205	138142	173173
5	88	119119	118118	093099	161161	142146	065081	176176	182182	112112	189209	140140	165169
5	89	119121	118120	099101	165165	142146	063081	176178	186186	110110	197209	140140	169169
5	90	119119	118118	093099	161161	142146	065085	176176	182182	110110	189195	140140	165169
5	91	123123	118118	099099	159159	142150	065081	170176	180186	110112	193201	NA	161177
5	92	123123	118124	089101	163163	144150	065081	176176	182182	112118	205209	134134	165173
5	93	119121	112118	089101	165165	144144	065081	176176	178178	112112	205205	138142	169169
5	94	117123	122124	089101	163167	NA	083087	176176	180186	110112	205209	134136	161161
5	95	119123	120120	091101	167167	150150	067081	NA	186186	110110	205209	134136	161165
5	96	117123	122122	091101	163165	150164	083087	176176	180186	112112	193205	134136	161165
5	97	117121	118118	101101	159163	144144	065083	176176	186186	114116	193193	136140	157177
5	98	121123	120120	085101	159171	146150	065079	174174	180186	112114	193193	140140	149177
5	99	123123	120120	089103	159161	148148	065079	176178	186186	110110	193193	134134	169169
5	100	123123	118122	091099	165165	152164	083087	174176	180182	112114	197203	140140	169193
5	101	123123	118122	091099	165165	152164	063083	174176	180180	112114	197203	136140	169193
5	102	123123	118122	099101	165165	144152	083087	174176	174180	112114	203209	136140	169193
5	103	117123	118118	091101	165165	144146	065081	176184	182182	112114	191211	138138	169181
5	104	117121	118118	091101	165165	144168	065087	176178	178178	110110	193209	140140	173177
5	105	117123	118118	091101	165165	144144	065087	176188	182182	108110	193211	140140	169181
5	106	117129	118118	101101	165165	144144	079087	176180	178178	106114	199211	134138	173177
5	107	123123	116122	099101	163171	150150	065065	178186	178178	110110	195203	138138	153181
5	108	123129	118118	101101	165165	146150	065079	176176	174174	110110	201207	138138	177177
6	109	123123	118124	091101	161165	146150	081081	174180	182182	110114	191191	138138	169169
6	110	123123	118118	091091	161161	146150	079081	174180	182182	110110	191191	138138	165169
6	111	129129	118118	091101	161165	146150	079079	174178	182182	110110	191191	134138	165169
6	112	123129	118118	091091	165165	150150	081081	178178	182182	108114	209209	134134	165169
6	113	121123	118118	101101	165167	178178	065081	174174	182182	108110	191191	134134	165169
6	114	123145	118118	101101	165165	150150	065081	174178	182186	110112	191195	138138	165177
6	115	121145	118122	091101	165165	148180	065081	174174	182182	108112	195199	138138	165177
6	116	121123	118124	101101	163163	148152	081087	176178	188188	112114	199203	138140	165165
6	117	121123	118124	101101	161165	148152	081081	176178	182188	112114	199203	138140	157177
6	118	115121	118124	101101	161165	142154	081081	178178	188188	112114	191203	138140	165169
6	119	115123	118128	101101	161163	138150	081087	174178	182182	112114	189189	134138	165169
6	120	123123	118118	101101	165165	146146	079087	178178	182186	112116	189193	134140	165169
6	121	123123	118124	101101	165167	150150	065077	176178	182186	112112	189189	134138	169173
6	122	115121	118118	101101	161165	138152	081081	178178	182182	112114	187205	134138	169173
6	123	121123	118130	101101	161163	148150	081087	174176	188188	112114	187205	134138	165169
7	124	119123	116124	101101	165165	150150	081081	176178	186194	108112	189203	138142	161173
7	125	121131	118124	101101	165165	144144	081081	176178	180180	108112	191217	140140	173189
7	126	123123	118122	101101	165165	142150	067079	172176	176182	108112	195195	134136	165173
7	127	123123	116124	091101	165165	150150	067081	176178	186186	112112	193193	136140	153161
7	128	119121	116124	101101	165165	150150	081081	176178	186186	110112	201207	138140	161173
7	129	123131	124124	091099	165165	150150	079087	176178	180186	110118	201207	140140	157177
7	130	123131	122124	091101	163165	144150	067079	178178	180180	110118	193193	138138	157185
7	131	123123	122124	101101	163165	150150	079087	174174	180180	110110	189193	134138	185193
7	132	119123	118122	099099	163165	142144	081087	178178	182182	110110	189203	134138	173189
7	133	119123	114122	089099	165171	142154	081087	178188	182186	110110	203203	134136	161189
7	134	123123	118122	099101	163165	152156	065081	174178	182186	112112	199199	134134	161173
7	135	119121	118118	093099	159159	156156	063077	176176	180180	110110	199199	134138	165177
7	136	121121	114118	091101	161171	146152	065079	174174	182182	110112	193201	138138	149161
7	137	121121	118122	091101	165165	150150	063081	178178	182186	108108	191193	136138	169173
7	138	121121	118118	101101	165165	150150	067081	178178	182182	110112	189199	136136	165169
8	139	123123	118124	089101	165165	138150	063081	NA	184184	112116	207211	136140	149169
8	140	123123	116120	089101	165165	138150	063081	172172	184184	110116	197211	134138	149169
8	141	119123	118120	089101	165165	144150	063081	184184	184184	112116	207211	136140	149169
8	142	121123	118124	099101	165165	144144	063077	174174	184186	112112	211221	134140	177177
8	143	123123	120122	099101	165171	146146	063077	174174	184184	106108	211221	136140	177177
8	144	123123	116118	091099	161171	NA	067077	174174	184184	106108	195211	136140	169177
8	145	115123	110116	091091	159159	148148	067067	172172	176182	112112	185225	134136	169173
8	146	117121	110116	091091	165165	144148	067067	174176	182182	112112	193207	134138	169173
8	147	115123	110116	091091	159159	148148	067067	176176	182182	112112	193207	136138	169173
8	148	117129	118124	091101	171171	146146	087091	174174	186186	112112	191207	138138	165165
8	149	123129	122122	091101	155155	144146	081091	174174	184184	110110	193207	136138	165165
8	150	117129	NA	101101	171171	146146	087091	174174	178184	112112	193193	136136	157177
8	151	123123	116124	101101	165165	142144	081087	176176	174174	106112	197197	136138	165169
8	152	123129	118118	101101	155155	142144	081087	176176	178182	110116	195227	134136	165177
8	153	129129	118118	101101	165165	142146	067067	174176	178182	110116	193227	134136	169177
8	154	115123	110124	093101	NA	148148	079083	172172	178182	112112	187227	138138	157169
8	155	117123	118124	091101	NA	144148	067081	174174	184184	112112	187193	138138	157173
8	156	123123	122122	101101	167167	144148	065081	174176	NA	110110	193193	138140	157177
8	157	123123	112118	101101	165165	144144	065065	176178	NA	110110	193193	138138	157165
8	158	123123	112118	099101	167167	NA	065081	174176	180180	110112	189193	NA	NA
8	159	123123	118120	101101	161161	150150	067081	174176	184184	110112	193195	138138	177185
8	160	123123	NA	101101	NA	136150	083087	174176	184184	110112	193195	138138	165185
8	161	123123	118118	101101	161161	150150	083087	178178	184184	110110	193195	134138	165177
8	162	117129	116116	101101	159161	156156	067083	174174	178178	110112	195207	138144	149157
8	163	129129	116116	101101	NA	NA	081081	174174	NA	112114	189207	138144	149157
8	164	125129	NA	099101	NA	NA	067081	174174	NA	112114	189207	138138	157177
8	165	123129	118124	085101	159159	150150	067067	174174	176186	110112	193195	138140	165173
8	166	123123	118124	101101	165165	150150	079083	176176	186186	110110	193195	NA	173173
8	167	119123	124124	099101	165165	144156	079087	176176	180180	110112	195203	138138	173177
8	168	117123	110118	101101	159159	148150	083087	172172	182186	112114	191213	138138	173181
8	169	121123	110118	101101	159171	148150	081081	174176	182186	112114	189193	138138	173181
8	170	123123	116122	101101	159171	148148	081081	174170	182186	112114	191193	136136	169177
8	171	117119	NA	099099	157163	144148	061083	168168	180194	112112	195199	134136	165173
8	172	117119	116118	099099	163163	148148	083087	168168	180194	112112	189195	134136	165173
8	173	119121	118120	099101	165175	148156	067079	178178	176180	NA	201201	138138	169181
8	174	119121	122122	091091	159159	148156	067087	178178	176184	110110	191201	136138	181181
8	175	119121	122122	091091	NA	148156	067087	178178	178178	110110	191197	136138	181181
9	176	123123	118118	091091	165165	148148	067081	168168	180180	110110	207207	136142	185185
9	177	123123	118118	091091	161161	148148	067081	174174	180180	116116	191207	136140	161185
9	178	123123	118118	091091	161161	148148	079081	174174	180184	112112	191209	136140	161185
9	179	123123	118118	091091	NA	144144	081085	176176	182182	116116	195211	136136	153169
9	180	123123	118118	091091	165165	144144	081083	176176	182182	112112	195201	136136	153165
9	181	123123	116116	091091	165165	144144	081083	176176	182194	116116	201205	136136	165177
9	182	123123	116116	091091	165165	144144	081083	176176	182184	112112	201205	136136	165177
9	183	121123	118120	091091	165165	144144	067083	172176	182182	110110	195201	136136	153169
9	184	121123	116116	091091	165165	NA	067083	176176	182184	112112	205211	136136	165177
9	185	121123	118118	091091	NA	144144	081085	176176	182194	112112	201205	136136	153165
9	186	123123	118118	091091	165165	144144	067083	176176	182182	110110	201205	136136	153169
9	187	121121	118120	NA	171171	142148	079081	174174	178178	112112	189205	138138	153181
9	188	119121	118124	091093	161165	146146	079083	174174	178180	112112	193193	136140	165177
9	189	123123	118124	091101	161161	148148	081081	174178	178180	112112	193213	136138	177185
9	190	119123	118124	101101	165165	148148	081083	174178	182182	112112	213213	136140	165185
9	191	123123	118120	101101	165175	142142	065065	176176	182182	110116	197209	138138	161169
10	192	123123	118118	101101	NA	NA	065081	176176	NA	112112	193211	138144	NA
10	193	123123	122122	101101	161161	146146	081087	176176	178182	110110	197201	134138	153173
10	194	123123	116116	NA	NA	148148	065065	172172	180180	NA	195207	138138	NA
10	195	129129	116124	NA	165165	146148	065081	174174	174174	112112	195205	136140	165165
10	196	121129	116124	099101	165165	146148	065081	174174	174174	112112	195205	138138	165165
10	197	119121	116124	101101	161165	148148	083085	172178	182182	NA	195197	138138	161161
10	198	121123	124124	101101	161173	148148	083085	172178	182182	NA	197213	138138	165181
10	199	121123	116118	NA	161165	152152	083085	172178	182182	112112	195213	138138	161161
10	200	121123	118118	091099	147147	146148	083087	176176	176186	108112	207209	138140	169173
10	201	123123	118124	091101	147147	142148	083087	176176	182182	108108	207209	138138	173205
10	202	123123	118124	101101	147147	142146	083087	176176	182186	108108	207209	138138	173205
10	203	123123	118118	101101	167167	144144	073077	176176	186186	108110	197201	138140	157177
10	204	123123	118120	091091	167167	146148	073077	176176	186186	108110	189197	136140	165165
10	205	123129	118120	101101	167167	146146	073077	176176	186186	108110	197201	138140	165177
10	206	123123	118118	101101	165171	136136	067079	176176	NA	112112	197203	138138	161185
10	207	119123	118120	101101	165165	136148	075079	174174	186186	110114	191203	134138	173185
10	208	119123	118118	101101	165171	148148	067079	174174	NA	110112	197203	134140	153161
10	209	117119	118118	101101	161161	144146	067067	176176	186186	110110	191203	140140	161169
10	210	119123	118118	NA	165167	148148	079083	176176	174186	110112	191203	140140	165169
10	211	119123	118118	NA	165165	148148	067079	176176	174186	112112	191203	138138	161169
11	212	121129	118118	101101	165167	144144	077081	176184	NA	110112	191191	138138	189201
11	213	123129	118118	101101	165167	144146	079083	176184	182182	110112	191205	138140	173189
11	214	123123	NA	NA	165165	148148	067087	178178	NA	114114	NA	136136	NA
11	215	121121	118118	101101	161161	148148	079087	174178	178186	110120	205217	134138	153181
11	216	121123	118124	NA	165165	142146	067081	176176	174186	108112	193213	136136	161169
11	217	119123	118124	101101	165165	148148	081087	174174	186186	110110	185191	136136	173189
11	218	119123	118124	101101	165165	148148	067087	174174	174182	110112	189207	134136	173173
11	219	119123	112118	101101	165165	148148	067087	174174	174182	110112	203205	136136	157157
11	220	121123	116124	093101	163163	148148	067081	176184	186186	110112	191207	136136	165189
11	221	117123	118124	101101	167167	136148	065083	174174	178178	110112	193195	136136	149165
11	222	123123	122122	101101	NA	148148	079087	174178	182182	110110	193205	136136	173185
11	223	123123	118118	091099	159159	144146	077081	170170	180186	112114	187199	138140	165169
11	224	123129	118118	NA	167167	148148	NA	170174	182182	112112	199201	134138	161165
11	225	129129	118122	091091	NA	144146	063067	172174	178186	112112	193205	136138	153161
11	226	121121	110118	101101	165165	144144	065067	174178	182186	110110	191211	138140	161165
11	227	119119	116118	101101	167167	142142	063063	174178	178180	112112	193207	138138	169177
12	228	117123	122124	091099	171171	148148	067081	172172	174174	112112	191207	136136	161177
12	229	123123	122124	099103	165165	148148	081087	170176	186186	112112	207207	140140	177185
12	230	117117	122124	099103	165165	146148	081087	176178	186186	112116	207207	136136	177185
12	231	117117	122124	101101	NA	146148	081087	172172	174174	112114	191207	136136	181185
12	232	117123	122124	099103	171171	148148	081087	172172	174174	112112	191207	136140	177185
12	233	121119	118124	101101	161171	148148	081083	174176	176176	112116	189189	138138	161169
12	234	123123	118118	101101	161171	146146	081081	184184	174176	112112	189199	138140	161169
12	235	121119	118122	101101	171171	148148	067067	174174	176176	112112	189199	140140	161169
12	236	117123	118124	NA	171171	148148	067081	172172	174174	112112	191205	140140	177185
12	237	117123	118124	089099	171171	146148	067081	172172	174174	112112	191205	140140	161177
12	238	117123	118124	103103	171171	148148	067081	172172	174174	112114	191205	136136	177185
12	239	129129	118124	089101	161161	146148	079081	174174	174176	112116	189189	138140	169181
12	240	129129	122124	NA	161171	146148	067081	174174	176176	112116	189189	140140	169181
12	241	123123	118124	101101	165165	146146	067079	184184	176180	112116	191197	138140	161169
12	242	117123	122124	091101	165165	NA	081087	172172	174174	112114	191207	136136	161181
12	243	117117	122124	091099	171171	144146	067081	172178	186186	112112	207207	140140	161177
12	244	117123	122124	091099	165165	146146	081087	172172	174174	112112	189207	140140	161177
12	245	119129	112124	101101	165165	144146	081085	176188	178186	108108	191207	136138	161165
12	246	121123	118122	091101	NA	144146	083083	NA	NA	112112	189193	134138	173177
12	247	121123	120122	101101	165165	146146	077083	176176	NA	112112	187193	134138	169177
12	248	123123	122122	101101	159163	142144	069081	176176	178180	112114	201205	NA	169185
12	249	123123	116124	089103	NA	144146	067081	176176	178178	110112	187205	134142	177181
12	250	119121	116118	093099	165165	144146	079085	172172	184184	110112	199209	134136	173177
12	251	123123	110118	NA	163163	148148	083083	174174	172172	110110	207209	138140	153153
12	252	123123	116118	101101	165165	148148	077089	184184	184184	110112	189189	NA	161169
12	253	117117	110118	NA	161165	152152	083083	174174	182182	110114	191209	134140	157165
12	254	125129	118118	101101	165165	152152	067081	184184	180180	112112	207207	138140	181185
12	255	123123	118122	NA	165165	NA	083083	174174	180184	112112	191191	136136	161169
12	256	123123	122124	101101	165165	152152	077079	184184	184184	112112	189189	138138	165169
12	257	121123	116118	089089	161165	144148	067081	176176	184184	106112	193209	136140	161177
12	258	NA	122124	101101	161161	NA	067081	172172	NA	112112	191209	NA	157169
12	259	121123	122124	093093	165165	NA	NA	176176	NA	108112	193209	136136	161177
13	260	119123	112118	099101	161161	144150	081081	176176	178178	110118	191203	136138	173173
13	261	119123	112118	099101	161161	144150	081081	176188	178178	112118	191203	136138	173173
13	262	115119	112118	099099	161161	174178	081081	178178	180180	110118	197203	136138	161161
13	263	121123	112124	101101	159165	144148	081081	176176	NA	110112	187205	134134	161165
13	264	123123	118122	101101	165165	150150	065079	172176	178180	110110	193199	134142	165169
13	265	121123	116122	101101	159165	146150	081081	176176	174180	108112	203207	136138	165165
13	266	123125	118122	101101	161165	144152	065081	176176	178178	112112	189193	136140	157185
13	267	123123	118120	101101	165165	NA	081087	176176	178178	NA	187193	136140	169185
13	268	125125	118122	101101	161165	144144	065081	176176	178178	112112	189193	136140	157165
13	269	117123	118122	101101	161171	138150	065065	178178	176176	108112	209209	136140	173181
13	270	117123	118122	101101	161171	138184	065077	178178	176176	108110	209209	138140	161173
13	271	117123	118122	101101	161171	150150	065077	172176	182182	108112	189209	136140	157161
13	272	119121	116122	101101	165171	146150	079081	174176	182184	110112	193199	138140	157181
13	273	121131	116124	101101	165171	144144	081083	170170	182184	112112	193199	136142	161181
13	274	121121	116122	101101	165165	144146	083083	170170	182184	110112	193203	138142	157181
13	275	123123	118124	101101	165189	150150	065065	178178	182182	110112	191209	NA	165173
13	276	123123	124124	101101	165189	150150	065065	178178	182182	110110	187191	136136	165173
13	277	123123	120124	101101	145157	150150	061065	178178	NA	NA	187211	136136	165173
13	278	123123	118120	101101	165189	150150	065065	178178	182182	110114	187191	136136	153165
13	279	123123	124124	101101	145189	150184	065065	178178	182182	110114	209209	NA	165173
13	280	123123	124124	101101	157165	150150	061065	178178	182182	112112	187211	134134	153165
13	281	123123	118122	101101	165165	144144	081083	172176	172172	112112	185199	134134	159181
13	282	131131	118124	091101	165165	144150	065079	176176	172178	112112	185199	134134	161165
13	283	123131	118122	101101	165165	144150	065081	176176	178182	112112	195199	134134	165181
14	284	117119	112118	NA	165165	144146	081089	176178	NA	112112	193203	134134	161193
14	285	119131	118124	NA	163163	144146	077089	172176	180180	110112	201201	134134	161165
14	286	119131	118124	091099	171171	144146	081089	172176	NA	112112	193203	134134	161165
14	287	123123	118118	101101	165165	138184	081089	176176	182182	112112	203211	140140	157165
14	288	117125	118118	099101	161161	142150	079081	176176	172180	112114	187187	140140	169173
14	289	117125	116118	091099	165165	142150	081081	176176	172180	112114	187199	138140	169181
14	290	123125	118124	091101	165165	144144	065081	176176	NA	110112	189199	138138	149161
14	291	123125	118118	101101	165165	150150	065081	176176	NA	110112	189199	138140	165177
14	292	123131	110118	099101	159159	144144	081089	174178	182182	110114	187187	138140	173173
14	293	123123	110118	099101	159159	144150	081089	176176	182182	110114	187187	138142	173173
15	294	123123	118124	089101	165165	150150	065087	170176	184184	110112	191201	136138	157165
15	295	123131	118118	091101	165165	150150	065083	174174	184184	110112	191201	134138	165177
15	296	123123	124124	089101	165165	144150	083083	170176	184184	110112	197197	134138	157165
15	297	121123	122124	091101	165165	150150	065087	172176	176184	110112	191191	138140	165169
15	298	123123	116124	089099	157157	150150	065087	176178	NA	110112	191191	140140	165169
15	299	123123	116124	089099	165165	150150	065087	172176	NA	110112	191191	136140	165169
15	300	119123	118118	085101	159159	150150	065077	174174	170170	110110	189189	138138	161165
15	301	119123	118118	101101	159165	150150	077077	176176	194194	110112	189205	138138	169181
15	302	119123	118118	101101	159159	150150	077081	176176	170170	110112	191207	136138	165181
15	303	121121	112118	101101	167167	144146	083083	176176	186188	110110	189193	NA	165169
15	304	119123	118118	091101	167167	142150	083083	174182	186186	110110	191191	142142	161177
15	305	123125	118118	101101	159159	138148	063065	174180	170182	112120	195195	138140	157161
15	306	123131	118122	101101	165165	150152	063065	172178	186186	110118	189211	136138	161169
15	307	123123	118124	101101	165165	144150	065077	178180	174178	114114	203213	138140	157169
15	308	123123	122122	091101	165165	142150	065081	178178	180182	114114	211211	138140	161169
15	309	117119	118118	089101	155155	150150	061067	176176	172172	110112	187193	136138	157165
15	310	123123	118124	101101	171171	144168	079081	182182	182182	112116	193205	134142	165185
15	311	115115	118122	093101	165165	148150	065085	178178	174174	110112	209223	138138	161161
15	312	121123	118118	101101	165165	150150	081085	178182	174174	110112	203223	138138	165165
16	313	119123	116118	091101	165165	142144	077083	180180	NA	110112	187195	136140	153161
16	314	123123	118118	099101	193193	142150	077087	178178	NA	114114	193195	136138	153189
16	315	117123	118118	101101	163163	150150	081087	176176	178178	110112	195203	134138	157157
16	316	117123	118118	091101	163165	150150	083087	176176	186186	110110	195203	136138	157181
16	317	123123	112118	091101	171171	148150	081081	176176	178178	110110	195203	134138	173181
16	318	119123	116124	101101	165165	144144	065065	180186	186186	110114	195201	134138	149177
16	319	119119	124124	099101	165165	144144	063065	180180	186188	112114	187203	134134	157161
16	320	119119	124124	099101	145145	144144	063083	180180	192192	110110	195203	134138	157177
16	321	123125	112118	101101	165171	144150	063077	176182	174182	112112	191203	134142	181193
16	322	123123	118118	101101	159159	150150	065067	180180	186190	108112	191195	134134	161177
16	323	123123	118118	101101	165165	150150	065065	178178	188188	112114	195203	138138	161181
16	324	123123	116124	099101	171171	142150	065077	174176	184186	110112	197201	134138	185189
16	325	123123	116124	091099	171171	142144	065083	176182	184186	110112	197197	134138	181189
16	326	123123	116124	NA	159159	142144	065077	180182	184192	112114	189197	134138	185189
16	327	123131	112118	NA	159159	142150	065067	178178	186186	110112	191195	136136	161161
16	328	123123	110118	085091	165171	142150	065067	174176	182182	112114	191195	136138	145161
16	329	123131	110118	085091	161161	142150	065067	176176	182182	110114	195195	136138	145161
16	330	121123	118122	NA	161161	NA	081087	176178	176178	110110	191195	138138	NA
16	331	117123	118122	NA	NA	NA	087087	176176	176178	110110	191195	136138	169173
16	332	123123	118124	101101	155155	142152	073083	174176	184188	110110	189205	136136	145161
16	333	123123	124124	099101	165165	144144	079081	176188	174180	112112	195195	140140	161181
16	334	123123	118118	101101	167167	144150	081087	174174	178182	110112	207219	138138	161161
16	335	123123	118124	101101	159159	144150	081087	170176	178188	110110	191201	134138	NA
16	336	123123	124124	091101	NA	138144	063077	172184	180186	110110	195203	136140	157165
16	337	123123	108118	101101	165165	142144	063083	170176	176186	112112	197207	134134	169169
16	338	119119	118122	101101	159159	150152	063089	176176	186188	112112	195203	136140	149177
16	339	123123	108118	101101	171171	146146	063083	176176	186186	110112	195197	134134	169169
16	340	123123	118122	101101	159159	144146	065087	168168	178186	110112	193207	134138	173173
16	341	123123	108118	101101	163165	144146	063083	176176	178186	110112	197207	134138	169173
16	342	117119	118124	101101	159159	144146	065081	178178	178186	112120	195209	134138	145157
16	343	123123	118124	101101	167167	148148	065081	178178	184184	112112	191209	134134	145157
16	344	123123	122124	091101	167167	144146	067081	176176	178178	110112	209211	138140	165181
16	345	123123	122124	091101	NA	150150	067081	176178	178178	110110	201201	140140	165181
16	346	123123	118124	091101	NA	144152	065081	176178	178178	108108	201211	138138	153165
16	347	121121	116118	101101	165165	144144	081083	176178	176186	108112	193197	136138	189201
16	348	119123	124124	101101	NA	144144	077079	176178	180182	110112	207213	136138	161185
16	349	119123	124130	101101	165165	144144	065079	176178	180180	108112	205207	138138	161185
17	350	123131	118124	101101	165165	146146	081081	176178	186186	112112	189193	136136	173209
17	351	123131	122124	101101	165165	NA	081081	176178	186186	112112	189193	136138	157161
17	352	123123	122124	101101	163165	146152	081087	176178	186186	110112	201211	136138	161161
17	353	123123	124126	099101	165165	144146	065087	176180	186186	106112	193195	140140	153165
17	354	123123	122126	099101	165165	146150	065087	176176	188188	112112	185193	140140	153165
17	355	123123	122126	099101	167167	144146	081081	176180	NA	112118	185193	138140	153165
17	356	123123	122122	101101	167167	144146	081087	176180	186188	112118	193195	138140	153165
17	357	123123	122122	101101	165165	146150	065081	176176	186186	112118	195213	138140	153165
17	358	123123	122126	099101	167167	144146	081081	176180	186188	112112	195213	140140	153165
17	359	119123	118124	101101	159159	144144	067081	176176	180182	110110	191199	136140	169173
17	360	119119	116118	101101	159159	144150	081081	176176	180182	110114	191199	134138	173173
17	361	119119	118124	NA	155155	150152	067087	176176	180182	110110	191199	136140	169173
17	362	119123	116124	091099	165165	144150	065087	176176	182186	108108	189213	140140	169169
17	363	119123	122122	099101	161169	144150	065065	176176	182182	108108	189213	134134	157165
17	364	119123	116124	091099	165165	146150	065065	172178	182182	112112	189189	134134	169169
17	365	123123	116118	101101	165165	142150	081087	176176	182186	106112	191203	140140	165177
17	366	123123	116118	101101	165165	150174	081087	178178	182186	107112	195203	136140	165177
17	367	121123	116118	101101	165165	144144	081081	176176	178182	110110	205207	136136	181189
17	368	119123	116118	101101	165165	144144	081087	178178	178178	110110	195205	138138	161189
17	369	119123	118124	091101	165165	144144	081083	178178	178178	110110	191195	138138	161189
17	370	123123	118122	099101	161165	146150	065065	180180	180180	112112	193201	138138	161169
17	371	119123	118122	093099	165165	146150	081083	176180	184184	112112	201201	138138	161161
17	372	123123	118122	099101	161165	146146	065065	180180	180180	112112	193197	138138	169169
17	373	123123	106118	099101	165165	NA	081083	176178	184184	110110	189197	138138	173173
17	374	123123	106118	099101	165165	144144	065087	176178	184184	110110	189197	138138	173177
17	375	123131	116118	101101	165165	148150	081081	174174	NA	108110	195213	136136	165165
17	376	123123	118124	101101	141141	174174	081087	176176	174180	110112	189209	138140	173181
17	377	123131	106118	101101	161165	148150	081089	174174	180180	110112	191215	136136	165165
17	378	123131	106118	101101	159165	148150	081087	174174	180184	108110	193197	136136	165169
17	379	119123	106118	101101	161165	150152	081089	176176	NA	108110	191215	136136	165169
17	380	123131	106118	101101	159159	148150	087089	174174	184184	108110	193197	130138	165165
17	381	119123	118122	089089	161165	144144	065087	176176	176180	118118	195203	142142	157189
17	382	119123	118122	101101	163165	144150	085087	176176	180186	108114	189197	134142	169177
17	383	119123	118122	095095	159165	144150	065087	176176	180186	108108	189195	138138	177189
17	384	119123	118122	089089	159159	144144	065087	176176	180186	118118	189195	142142	157189
17	385	119123	118122	089089	161163	144144	085099	176176	176184	108108	197203	142142	157189
17	386	119123	118122	089089	161163	144144	085099	176176	180186	108108	191195	138138	157189
17	387	119119	116124	101101	161165	142156	081087	180180	172180	112112	191203	124134	165173
17	388	123123	116122	091101	171171	150170	065081	178178	180182	110110	195207	126136	165173
17	389	117123	118122	101101	161171	NA	063081	176178	180182	110110	195203	126136	145177
17	390	119123	118122	091101	161163	144150	085099	176176	176180	108114	197205	134142	169177
17	391	119123	118122	101101	163165	144150	085087	176176	176180	118118	197205	138138	177189
17	392	119123	118122	101101	163165	144150	085087	176176	176180	118118	195205	138138	177189
17	393	119123	116122	093099	161169	144150	065065	176176	178180	110110	191201	138140	157165
17	394	123125	118136	091101	137137	144150	065065	178178	178178	110110	189189	NA	165173
17	395	123123	106118	091101	163163	150150	063065	176176	178178	110110	191213	138138	165173
17	396	123125	118122	091091	163163	144144	063065	176178	180180	110110	191191	NA	165165
18	397	119121	118122	091101	NA	150150	081087	178178	180180	110110	205205	134138	153165
18	398	123123	116118	099101	165165	150150	065083	176176	186186	112112	197205	134138	173185
18	399	123123	116118	099101	159159	150150	063065	176182	NA	112112	197197	134138	153173
18	400	123123	116124	099101	157165	136168	065083	176176	182182	110110	203215	138138	161165
18	401	123131	116124	099101	157165	136136	065081	172176	182182	110110	187215	138140	161165
18	402	131131	118124	101101	165165	152168	081083	176176	182182	106108	187205	140140	NA
18	403	117121	110118	101101	165171	150152	063065	170170	178180	112114	191197	136138	169173
18	404	123123	118118	101101	159161	136150	081087	176176	182182	110112	199203	134138	169173
18	405	121123	118118	101101	165165	146152	081081	176176	182182	112112	199203	138140	169169
18	406	117121	118118	101101	165165	146152	085087	176176	174188	112112	197203	134138	169173
18	407	123123	118118	101101	159165	136150	085087	176176	182188	110112	197211	138140	173173
18	408	123123	118124	NA	163163	150168	083083	176176	182182	114114	191201	136136	161169
18	409	123125	118124	091101	163163	148150	081081	176176	176176	106110	191203	128136	161185
18	410	123123	124124	091101	163163	148150	081081	176176	176176	110114	191203	128136	161169
18	411	123125	118124	091101	165165	146150	081087	176176	182186	110114	197203	140142	161165
18	412	119123	108118	101101	161165	144144	079081	180180	182186	110114	193197	140142	161165
18	413	119123	108118	101101	161161	144144	079081	174176	174182	110114	NA	138140	161165
19	414	123123	118124	099101	NA	150150	087087	176178	182184	110110	203209	138138	169177
19	415	123123	118122	NA	NA	144144	063081	174174	178186	110110	207215	138138	169189
19	416	111131	118124	101101	165165	150150	079081	174174	178182	112114	199211	136138	153173
19	417	123125	118124	101101	NA	150150	065081	170172	174180	112116	201209	134142	161177
19	418	119123	118122	NA	159159	148150	065083	174174	176186	110110	193207	138138	165169
19	419	123123	122124	091101	167167	148150	065079	174192	182186	110112	199201	138138	157161
19	420	121123	110118	101101	165165	148148	065065	178178	180186	110110	195203	138138	165181
19	421	119119	118124	091099	161167	160160	077079	178180	190190	112112	197209	134134	145161
19	422	121123	118122	099101	165165	148148	081081	174178	186186	112112	207209	134138	153173
19	423	121123	124124	101101	165165	146152	065065	178178	178182	112112	205209	136138	153157
19	424	115117	110124	101101	161161	148144	077081	176178	180180	110116	203207	136142	157169
19	425	123123	118122	101101	159165	148144	065081	176176	182182	110112	195207	138138	153169
20	426	119121	116118	101101	165165	142144	073087	176178	178178	110112	193215	138140	161177
20	427	121121	116118	101101	165165	142144	081087	176178	186186	112112	189193	140140	165169
20	428	119121	118118	101101	165165	142142	081087	176178	178178	110112	193215	138140	161169
20	429	119125	116118	101101	161161	144148	081083	172180	178180	110118	207213	NA	165177
20	430	125125	118122	101101	163163	144144	063081	172174	178178	110118	205213	138138	165181
20	431	119125	116118	101101	163163	144148	063081	172180	NA	112118	203213	138138	165177
20	432	117117	118124	091101	161161	150150	061079	174174	NA	110110	189191	138140	165169
20	433	123123	118118	099101	165165	144144	061081	172172	182182	NA	185203	146146	165169
20	434	119131	118122	101101	165165	144144	065081	174178	174182	112112	195219	136136	169169
20	435	117119	118122	101101	165165	144144	059081	178178	182182	112112	191193	136136	169169
20	436	109131	122122	NA	169169	150150	063065	172174	176184	108110	187193	138138	169173
20	437	123131	122124	NA	169169	148148	063065	172178	180186	108108	197199	138138	169173
21	438	121121	118122	101101	161161	148150	061077	174174	188188	112112	183199	136138	161177
21	439	131131	118122	089101	155155	146148	083087	174174	NA	108112	189207	138140	157181
21	440	121131	122122	089091	161161	146150	079083	176180	188188	112112	205211	136140	157177
21	441	123123	118118	099101	163163	142146	063087	172172	186186	116116	207215	134136	145173
21	442	119123	110116	099101	165165	150150	063087	178178	NA	116116	193207	134136	153169
21	443	123123	110116	099101	165165	146150	063087	172172	NA	110112	193207	134136	153173
21	444	117121	122124	101101	163163	150152	063065	178178	184190	110112	195195	138138	173173
21	445	117123	118122	099101	165165	144144	081083	174176	184184	110112	191191	138138	165193
21	446	121123	118118	101101	165165	144168	063083	174182	184184	113114	193227	136138	165169
21	447	117123	122124	089101	159159	144150	063087	174176	184184	110110	185187	138138	161177
21	448	117123	118124	089101	155155	144150	081087	174176	184184	110114	185209	138138	161177
21	449	119123	122124	089101	159159	146150	063087	174176	188188	110112	185209	134138	161177
21	450	119131	118124	089101	161165	136150	063081	174174	174182	110112	191197	136144	161169
21	451	119131	118124	089089	161165	136150	081083	174174	174182	110112	191197	134142	161169
21	452	123123	118124	089089	165165	144144	063081	174174	174182	112112	191197	142144	161169
21	453	117123	118122	091099	155155	150150	NA	172172	176176	110110	205205	138138	165177
21	454	109131	110122	091101	161161	178178	087087	174174	184184	112112	197201	134136	169173
21	455	123131	118118	101101	165165	144146	063065	178178	188188	108112	191203	134134	153181
21	456	117123	116118	091091	165165	136144	081087	172176	NA	110112	189191	138138	161173
21	457	121121	118122	101101	159159	144144	081081	190190	176182	110112	199205	NA	165185
21	458	119125	116118	099101	159167	144150	081081	176176	184184	110112	189191	136136	165177
21	459	123123	122124	101103	171171	146150	067087	176176	172186	110112	197199	134138	165169
21	460	121123	110122	091099	167171	146150	065067	176176	172186	110112	197213	134138	169173
21	461	117121	122124	101101	171171	150150	067087	176176	182184	112112	193213	134138	157165
21	462	121123	116122	091101	165165	144144	083083	170176	182182	116116	195199	136136	173189
21	463	119123	112124	101101	171171	144150	061087	172174	172172	112116	197201	142142	161173
21	464	123123	116122	091099	155155	144144	083083	176176	182182	112112	195199	134138	173189
21	465	123131	118118	099101	165165	150150	081087	178178	172172	112112	191203	134140	173173
21	466	123123	118130	101101	165165	144150	081087	176176	172172	110112	191203	140148	NA
21	467	123131	118122	101101	165165	144150	081087	178178	178188	110112	203213	134140	173173
21	468	119123	116122	091101	165165	150150	081081	180180	182182	110112	197203	136140	157177
21	469	117123	110118	101101	165165	144150	063063	176176	186186	112116	201201	138142	157157
21	470	119123	112130	091099	NA	140150	081097	174186	178178	110114	189191	140140	161169
21	471	119123	118118	101101	159159	144150	081081	174178	182182	112112	187191	132136	165177
21	472	123123	118118	101101	165165	144154	065083	176180	182182	106112	187201	134136	165165
21	473	119123	118118	097101	159159	150154	083083	176178	NA	108112	187201	136138	169169
21	474	123123	118122	091099	159161	146150	065081	170176	180180	112112	187203	136140	145157
21	475	121123	118118	085101	161165	146146	083083	174176	180180	110112	187187	136138	161165
21	476	121121	118118	095101	161161	144152	065067	176176	182182	106112	191193	136138	157165
21	477	117123	116118	099101	163165	142150	081087	178178	178186	110112	201203	134134	165169
21	478	119123	118118	095101	163165	142150	081087	178178	188188	NA	189201	138138	157173
21	479	117121	118118	095101	163163	148150	081087	176176	178180	110110	201203	138138	157173
22	480	123123	118118	101101	165165	150150	067081	176176	176186	NA	NA	136138	189197
22	481	123123	118118	101101	161165	146150	081081	176176	176186	NA	205225	136138	177189
22	482	123123	118118	091101	165165	150154	081081	176176	182182	NA	205209	136138	177181
22	483	117121	118118	101101	159159	144148	063077	176180	174188	110112	185187	126134	161165
22	484	131131	118118	101101	161161	148150	065079	176176	182182	110112	185187	134142	161177
22	485	121131	118118	101101	161161	144148	065077	178180	NA	110112	185187	126134	161177
22	486	123123	122122	101101	171171	142142	063065	176176	182182	116116	199203	134134	169181
22	487	123123	122122	101101	161161	142144	081087	176176	182182	110120	199207	134138	161169
22	488	119123	118122	101101	171171	144152	063065	172172	182182	110110	199207	134134	161169
22	489	121131	118122	091101	165165	144150	065081	182182	188188	112112	197205	NA	161193
22	490	123131	124124	089101	161165	142144	065083	174174	186186	112112	191191	136136	157161
22	491	123131	118122	101101	159159	144148	081087	170176	184184	108112	195199	138138	165169
22	492	123131	112118	NA	165165	144150	065081	178178	174180	NA	199205	136138	165165
22	493	123131	112118	101101	165165	144150	065081	178178	174174	112112	199205	136138	157165
22	494	123131	112118	101101	165165	144144	065081	178178	174180	NA	199205	136138	157165
22	495	123123	114118	099101	165165	150150	065087	174174	186188	108110	199201	136136	161165
22	496	117123	118124	091099	165165	144150	081083	176176	174174	110110	195205	134138	145165
22	497	123123	118124	NA	161161	144150	063083	174174	182182	NA	201207	136138	157161
22	498	121131	118124	089101	161165	142142	065083	174174	NA	NA	191191	138140	157161
22	499	121131	116118	101101	161161	144148	065079	178180	NA	112112	187187	136142	177197
22	500	121131	114118	101101	161161	144148	063077	178180	186186	112112	187205	136142	177197
22	501	121131	116118	101101	165165	144148	063079	178180	186186	112112	197205	134142	161165
22	502	117117	116118	101101	161161	144150	063079	176176	NA	110112	187187	126138	177197
23	503	123131	112118	101101	167167	144144	065065	176176	178178	110112	191195	NA	157169
23	504	123123	118122	101101	165165	144144	077081	176176	182182	114114	195209	140140	161161
23	505	123123	122124	091101	165165	144144	081083	174174	182182	114114	187187	140140	153161
23	506	123131	112118	093093	165165	136144	077087	176178	186186	114114	193195	138140	177177
23	507	121123	110118	101101	165165	150150	065081	176178	180180	118118	199203	134138	181189
23	508	123131	118120	101101	161163	150150	081089	174174	182182	112112	191205	140140	157161
23	509	119123	118124	099101	171171	150150	061081	176176	182182	110110	191205	136138	161177
23	510	117125	110122	093101	165165	136150	079083	176176	180182	112112	191191	140142	165181
23	511	121123	118124	101101	165165	150150	081087	172176	178182	112112	191195	134140	181189
23	512	123125	112118	101101	167167	144150	079079	176176	178182	110112	191195	NA	157169
23	513	123123	112118	093099	165165	142150	065081	176176	182182	110110	187191	136140	161161
23	514	119123	118134	093101	171171	146150	079079	178178	NA	112112	199213	140140	165169
23	515	121125	118118	099101	165165	144150	065081	176178	182182	112112	193203	138138	173177
23	516	123123	118134	093101	171171	146150	079079	178178	186186	112112	213213	138138	165169
23	517	123123	118124	093101	165165	144150	079087	174180	186186	110110	197211	136138	177177
23	518	123123	118124	101101	NA	148150	065067	176180	182182	112112	195199	140140	161165
23	519	119131	112118	093099	NA	150150	063087	176176	176178	110112	199207	130138	165177
23	520	119131	112118	093101	159159	150150	063087	176178	176180	110110	207227	130138	157165
23	521	121121	112118	101101	159159	148150	067087	170180	NA	112112	195211	140140	173181
23	522	121121	112118	101101	161161	148150	065081	170180	182182	112112	195199	136140	173181
24	523	123123	118124	091091	157157	144146	081087	170176	186186	112112	211233	136138	161177
24	524	123123	118118	099101	159163	144144	087087	170176	186186	112112	187233	136140	169169
24	525	117123	118122	101101	161161	146146	081087	174174	186192	110110	203233	136138	165173
24	526	123131	118118	099101	159159	144150	081087	170176	186186	110112	191209	138140	169169
24	527	123131	118124	091101	157165	144146	081087	170176	186186	110112	209233	138140	161177
24	528	123123	118124	091099	171171	NA	065077	176178	186186	110112	209233	NA	169177
24	529	119123	118124	091099	159165	146150	081087	176176	NA	112112	191209	138140	161161
24	530	131131	118118	089101	157157	NA	063067	176176	178192	110112	NA	140140	177189
24	531	123123	118124	101101	171171	150152	077081	176176	180180	110112	191191	NA	161181
24	532	123123	118122	101101	167167	150152	081083	180180	NA	112116	185189	136138	153193
24	533	119123	110122	093099	167167	152152	081083	180180	NA	NA	189205	138138	165165
24	534	123123	110122	101101	167167	150152	081083	180180	174174	112116	185189	136138	165193
24	535	NA	118122	093101	165165	146148	065089	176176	176178	120120	189217	140140	169197
24	536	NA	118118	101101	NA	NA	NA	NA	180180	NA	185195	140140	153189
24	537	119123	118118	099101	NA	NA	065089	NA	176180	110112	189217	138142	153189
25	538	121123	118130	089101	161165	146146	065081	172174	180184	108110	189195	136136	157201
25	539	123123	118130	101101	165165	146148	065067	176176	184184	108108	189199	136138	173201
25	540	123123	118130	101101	165165	150150	067081	176176	184184	108110	195195	136138	173201
25	541	123123	118122	093099	165165	150150	079081	176178	188188	112112	199209	136138	149161
25	542	123125	118118	101101	165165	150150	079087	176176	188188	112112	199209	136138	185189
25	543	123123	118118	093101	165165	144150	079087	176178	178188	112112	199209	136138	161189
25	544	119131	112118	101101	165165	150150	079081	178178	180184	110114	187195	138140	169189
25	545	117121	112124	099101	165165	146150	065083	174174	172172	112112	187201	136138	145189
25	546	123123	118122	101101	165165	142144	081083	176180	178180	110112	189193	138138	153185
25	547	123131	118124	101101	161161	150150	081087	172172	NA	112112	NA	136138	NA
25	548	119125	122122	101101	167167	142144	087089	176176	176176	110110	189193	142142	161165
25	549	123123	118118	099101	161165	146146	061061	190190	172180	112112	203203	134138	157161
25	550	123123	116122	101101	161161	146146	065081	176176	180180	112112	187191	138146	149185
25	551	121121	116118	093093	159165	138176	065077	180180	176188	110112	205205	134142	157185
25	552	123123	116118	101101	NA	150150	083085	172178	NA	110112	187191	134140	161169
25	553	121123	116118	101101	165165	150154	063063	176176	182182	112112	205205	136144	153165
25	554	123123	118118	089091	161165	146148	081083	174176	176180	112112	191205	140140	161185
25	555	123123	118118	089099	159159	142148	065065	172172	176180	110110	191205	136136	169185
25	556	121131	118118	NA	159165	NA	081083	174174	180186	110114	187193	136140	161173
25	557	121123	116118	099101	159165	NA	081083	174174	176186	110110	191205	136136	169173
25	558	121123	114118	089099	161161	142144	065083	174174	176180	110112	191205	140140	169185
25	559	117131	116124	091101	165165	150150	065065	176192	180180	110112	197209	138142	185209
25	560	117117	118118	091101	161161	150150	081085	172176	186186	110114	193197	142142	165185
25	561	123123	122124	101101	NA	144150	065085	172172	186186	110112	193209	138142	157209
25	562	117123	118122	089101	165165	148148	079081	172174	186186	112112	185209	138142	157165
25	563	119131	116124	101101	161171	144144	063081	172176	186186	112112	185209	136138	165173
25	564	117117	118122	099105	161161	148150	061081	172172	178178	108110	193195	134138	153161
25	565	121123	118118	089101	NA	150154	087087	172172	180182	112112	193207	140140	145165
25	566	121121	114118	091101	165165	150150	081087	172174	174174	110112	187189	134136	177177
25	567	121123	118118	089101	159165	154154	065081	172172	180182	110112	193207	140140	157165
25	568	123123	118122	091101	165167	142142	081087	176178	NA	110114	185191	146146	177177
25	569	119131	118124	101101	165165	NA	065079	172172	186186	114114	187191	138140	153165
25	570	117123	122124	101101	161161	150150	081083	170176	184184	110112	191193	138140	177177
25	571	123131	118118	099101	165165	150150	065079	NA	182186	112114	NA	138138	157165
25	572	121123	112118	NA	161161	150150	065065	172172	186186	106106	189207	138138	161161
25	573	121123	118122	101101	161161	142150	065079	172172	172172	110114	201207	138138	161169
25	574	121123	116118	091101	163163	142150	065077	172172	172172	110114	201207	138138	161161
25	575	117119	116118	099101	157157	150150	077081	172172	184188	110120	189189	138142	169181
25	576	119119	118124	091101	NA	146148	083083	174174	178178	112120	195195	138140	157165
25	577	117117	122124	099101	157157	144148	077081	172172	188188	120120	191201	138140	173181
25	578	123131	110118	099101	159159	142144	081083	168172	178178	110112	189191	126136	169173
25	579	123123	118124	101101	157157	150150	067083	170170	174186	112114	191197	136138	169189
25	580	123123	116118	099101	159159	150150	067087	168174	176176	106112	187201	136136	153189
25	581	119123	112112	093101	163163	142146	077077	172174	178178	110110	191191	138138	165177
25	582	123125	112122	101101	159163	142150	081087	172172	176180	110110	185191	134142	165185
25	583	123123	112118	091093	159163	146146	065065	174174	172180	110114	191203	138142	177189
26	584	123123	122124	101101	NA	144144	065081	174174	176182	110110	191193	138138	157173
26	585	123123	122124	091101	171171	150150	063085	174174	176182	110110	191193	126138	157165
26	586	123123	118122	091101	NA	144144	065085	174174	182182	110110	191209	138138	157165
26	587	119121	122124	091101	171171	144144	081081	178178	178180	110110	205211	136136	157169
26	588	121131	118122	093101	137159	146150	063083	178178	184186	110114	197207	140140	161165
26	589	121121	118122	093101	165165	146150	063063	174174	182182	110110	205207	136138	161165
26	590	121121	118122	093101	137165	146150	NA	172178	182186	110114	191197	138138	161165
26	591	NA	118118	091101	159163	148150	065079	174180	180182	NA	191193	134138	157169
26	592	119119	118118	101101	159163	150150	065079	174188	NA	110114	191193	138138	153157
26	593	NA	118118	101101	137163	148150	065081	174180	180180	NA	191193	134138	153157
26	594	119123	118118	101101	137163	NA	065081	178188	182182	110110	195211	138138	149153
26	595	123123	118118	101101	NA	NA	067083	178178	182186	110110	195195	138138	161169
26	596	NA	118118	101101	137137	144144	083087	178178	NA	110110	191195	134138	161169
26	597	119119	118118	101101	137137	NA	083087	178178	182182	110110	191195	134138	161169
26	598	119125	118118	099101	137137	144150	067083	178178	186186	110116	191195	134138	165169
26	599	123131	110118	099101	159165	144150	065087	178178	180182	110114	205207	132136	169169
26	600	123131	118118	099101	159159	144150	065087	178178	182182	110110	193195	136142	173181
26	601	123131	110118	099101	159159	144150	065087	178178	180182	110110	195205	132136	169169
26	602	121123	122124	101101	137137	144144	063079	174174	180180	110110	191193	138140	173181
26	603	121123	122124	101101	155155	148	063067	174178	180180	110110	193211	136140	173181
26	604	121131	118124	101101	159159	NA	083085	NA	182182	110114	201201	138138	165177
26	605	123131	118118	099101	165165	144150	065087	178178	182182	110110	193195	136142	173181
26	606	123131	118118	099101	165165	142144	085085	178178	182182	110110	193195	132134	169181
26	607	123125	110118	099101	137165	NA	NA	180180	182182	110110	193195	132136	169173
27	608	123123	118122	091101	159159	150150	065065	172176	178178	110114	193199	138140	161169
27	609	123131	122122	101101	159161	150150	065065	176176	176178	106110	205209	136140	153177
27	610	123123	122122	091101	165165	150150	065065	172172	176178	106110	199209	138140	169173
27	611	119123	122122	091099	NA	150150	083085	176176	174188	110112	193203	136136	165173
27	612	123131	118122	091091	NA	150150	083085	176176	188188	110114	193193	136136	173173
27	613	119123	118122	099099	NA	140150	083085	176176	174188	110110	193203	136136	165165
27	614	119123	118124	101101	165165	140140	063087	176188	182182	110112	205209	134138	157157
27	615	119121	112116	101101	165165	150150	065087	188188	186190	107110	205205	134138	157161
27	616	123123	118124	101101	159165	150150	065081	178178	178188	110112	201205	138140	169169
27	617	119145	118118	101101	161161	136150	065081	176176	180180	106110	201221	136136	145169
27	618	119123	118124	101101	159165	150150	065081	176176	182182	110112	205205	138140	169169
27	619	121123	124124	101101	161167	NA	065083	176176	180180	108114	195203	134138	153185
27	620	117123	124124	091101	165165	150150	065081	176176	172188	108112	201209	134142	157173
27	621	117123	122122	091101	165165	NA	081081	176176	186192	112112	201209	134142	161173
27	622	117123	118124	101101	NA	150150	065087	176176	188188	110112	207215	136138	169173
27	623	117123	124124	091101	161161	140150	065087	176178	188188	110120	195207	134138	169173
27	624	123123	124124	099101	NA	146146	065083	176176	176188	106112	191203	NA	161189
27	625	119123	118118	091091	165165	144156	065065	174174	188192	108110	205231	136140	173177
27	626	119123	118118	091091	159159	156156	065083	180180	188192	112112	205231	136140	173177
27	627	123123	118118	099101	NA	150150	063065	174180	188192	112112	195199	134136	153173
27	628	123123	118124	099101	165165	136150	065087	176178	176188	112112	195219	136138	141173
27	629	123123	118118	099101	165165	136150	063083	176176	188192	112112	195199	136138	153173
27	630	123131	112124	091101	135135	140150	085087	176176	174190	107112	191193	136136	137169
27	631	123131	124124	101101	165165	150150	065065	174176	182182	107107	195195	136140	137169
27	632	123123	124124	101101	165165	142150	065087	NA	182182	107114	195195	138140	161181
27	633	119121	118122	101101	NA	156156	065087	176176	180180	110110	195205	138138	153169
27	634	113121	NA	099101	135135	150156	065087	176176	182182	120120	193211	138140	165185
27	635	119121	110122	101101	135135	138138	065065	178180	182182	110112	193211	138138	153169
27	636	119123	118122	091101	161161	150150	085087	176176	182182	108114	193209	134138	161169
27	637	119121	116118	099101	163165	134150	065087	176176	176182	107108	201215	138140	157165
27	638	119123	118118	091099	165165	150150	065087	174176	178182	108114	209215	134138	157165
28	639	119119	118124	101101	165165	150150	065079	176176	178186	111114	193193	134134	181189
28	640	119119	118118	101101	161165	NA	065065	176176	178186	112112	193193	134134	169181
28	641	119119	108118	099101	161165	144150	081081	176176	178184	104108	213213	134134	169169
28	642	119123	124124	099101	NA	146146	065065	178188	186186	112112	195201	134134	161181
28	643	121123	118124	099101	141141	146146	081083	178178	184184	112112	191201	136136	173177
28	644	121123	118124	099101	155155	146146	065081	178178	184184	104108	191193	138138	173177
28	645	121123	110118	101101	155155	146146	079081	170188	182182	108112	193195	138140	177189
28	646	123123	118118	091101	161165	146146	065081	170176	182182	112114	193205	136140	161173
28	647	121123	118130	091099	161165	146146	079081	170188	182186	112114	193195	138140	173177
28	648	119123	118124	091101	161165	146146	065081	176176	178186	112114	199213	134136	169173
28	649	123123	118124	101101	161161	150150	065065	170170	182186	110114	191213	138138	169169
28	650	119123	118124	101101	161161	142146	081087	174174	178178	108112	187199	134134	169169
28	651	119123	108118	101101	165165	144144	085087	176176	184184	112112	193197	140140	153165
28	652	119123	108118	101101	161165	144150	NA	176176	184184	106110	193197	140140	153161
28	653	119119	118118	101101	161165	NA	085087	176176	184184	108112	193197	136136	153161
28	654	123123	118122	099101	161165	144144	065083	188188	184184	108108	203205	140140	157169
28	655	123123	118118	101101	NA	144156	065083	188188	176184	108112	203205	136136	161161
28	656	123123	118118	101101	NA	NA	065065	174174	176184	112112	199203	140140	161161
28	657	121131	118118	101101	161161	142146	065065	176176	186186	108110	201211	136138	161177
28	658	121121	118118	101101	161165	142144	065065	176176	184184	110110	195197	134136	161177
28	659	121121	110112	099101	165165	146156	065065	176176	184184	107112	195213	136136	177181
28	660	123123	122124	099101	161165	150150	081081	176176	NA	107112	193223	134138	161165
28	661	123123	118118	101101	165165	150150	081081	176176	NA	112112	193223	134136	173181
28	662	123123	118122	099101	165165	150150	081081	178186	180186	112112	195207	134138	161165
28	663	119123	118118	099101	NA	144150	065089	176178	178178	112112	189223	136140	165165
28	664	119123	118122	099101	163163	144144	065083	170176	176176	112112	211211	136136	157165
28	665	119123	118122	099101	141141	144144	083087	176180	176176	112112	211211	136138	157165
28	666	123123	118124	099101	141141	150150	065087	176188	178178	110112	191197	138138	165177
28	667	123123	118118	101101	NA	144150	063065	176176	178178	108114	191223	138138	165189
28	668	123123	118124	099101	161161	150150	065087	176188	184184	108112	205223	138138	161177
29	669	123123	118124	101101	165165	150150	081087	174176	182182	106106	203211	134142	165165
29	670	121121	116118	101101	155155	144150	063087	174174	184184	114114	207207	134138	165177
29	671	123123	116118	101101	NA	142142	063081	174178	184184	110110	191191	138140	177177
29	672	117123	116118	101101	159159	142144	065081	174174	178182	106110	191191	138138	NA
29	673	123123	118124	091099	139139	144144	061081	174174	172186	110116	191191	138140	165177
29	674	123123	118124	101101	165165	144150	065065	174174	172186	110112	191191	138138	165173
29	675	123123	112122	101101	137137	144150	065083	168176	184184	112114	187207	134138	161165
29	676	111131	122124	101101	163163	144150	065083	168176	182182	110112	185203	134142	161165
29	677	123123	112122	101101	163163	144144	083083	176186	184184	110112	187195	142142	161173
29	678	123123	118124	091101	165165	144148	065087	170174	174178	106112	193205	142142	157177
29	679	119121	122124	101101	157171	150150	065081	174174	186188	110110	189201	138138	177189
29	680	123123	118118	101101	155155	144148	065087	170174	174178	110112	191201	138144	157165
29	681	119125	118118	101101	171171	142144	065085	176176	172172	110110	191193	138138	165165
29	682	119123	118118	101101	171171	142144	065085	176176	172172	110110	NA	138142	165165
29	683	119125	112122	101101	171171	142156	065085	176176	172172	112112	185193	138138	157165
29	684	119121	118124	101101	171171	144150	065087	168168	NA	108114	189191	138142	157173
29	685	117117	118124	101101	165165	142144	081083	174176	182182	110112	193193	138140	169185
29	686	119119	122122	101101	165165	144144	067087	172172	180182	110110	187189	134140	165173
29	687	123123	122124	101101	159159	144150	079087	174174	182182	110110	189193	136138	161181
29	688	123123	122122	091101	161163	144150	087087	174174	176182	110110	195201	138138	165181
29	689	121121	124124	091101	161161	150150	079087	174188	182182	110110	193201	138138	161181
29	690	117117	118130	091101	161161	142142	061081	174178	180186	110110	189195	136136	165177
29	691	117119	118130	101101	165165	144144	061065	176178	180186	106110	189195	134138	165193
29	692	119119	118118	091101	NA	144150	081083	172174	172172	106110	189189	134138	153161
29	693	123125	118122	091101	165165	136150	067087	174174	178186	110112	NA	134138	161193
29	694	119123	118124	099099	161165	142144	081081	174174	180186	110114	NA	134138	153169
29	695	123131	118124	101101	165165	150150	067083	176176	186186	116116	199199	136138	153181
29	696	121123	122124	101101	165165	150150	079087	174174	176182	110110	195201	136136	165185
29	697	121123	122124	101101	161163	144150	079079	174174	182182	110110	189193	136138	161181
29	698	121121	124124	101101	163163	150150	079087	174188	176182	110112	195201	136136	161185
