# Supplementary material for: Demographic and historical processes influencing Cochliomyia hominivorax (Diptera: Calliphoridae) population structure across South America
Source: Parasit Vectors. 2025 Jan 20;18:18. doi: 10.1186/s13071-024-06622-w (PMC11748309; doi:10.1186/s13071-024-06622-w)
Supplement: Supplementary file 2 — Additional file 2: Table S2. Genetic diversity of C. hominivorax samples collected in different locations in South America. [file 13071_2024_6622_MOESM2_ESM.xlsx]

## Sheet: Table SI 1
Additional file 2: Table S2. Genetic diversity of C. hominivorax samples collected in different locations in South America.
	UD3	US3	UC3	UL3	UB3	UJ3	UP3	UJ4	UL4	US4	UB4	UC4	BPM	BFV	BSA	BCM	BES	BSS	BCG	BCR	BCA	BGO	BGY	BCO	BSM	BCP	VBA	VMA	PRA
CH01
Na/Ta	2024-06-19	6/42	2024-06-29	2024-05-15	2024-06-24	2024-05-15	2024-05-15	7/37	2024-03-16	2024-05-20	2024-05-16	6/31	2024-07-24	2024-05-10	2024-07-19	6/37	6/47	2024-06-17	2024-08-12	2024-07-12	7/42	2024-05-23	2024-06-20	2024-04-13	6/46	2024-06-21	2024-07-31	2024-04-29	2024-07-30
Ho	0.3158	0.4762	0.5172	0.5333	0.5833	0.6667	0.5333	0.5946	0.3125	0.55	0.5625	0.5161	0.5	0.8	0.5263	0.3243	0.5957	0.5294	0.5833	0.6667	0.7143	0.6087	0.6	0.4615	0.5435	0.5417	0.7419	0.4333	0.4333
He	0.631*	0.768*	0.5837	0.759	0.683	0.6952	0.719	0.6959	0.4146	0.6079	0.7396	0.711*	0.663	0.8111	0.617	0.4677	0.5275	0.6397	0.7008	0.8788	0.7334	0.6976	0.7079	0.5032	0.6911	0.8016	0.664	0.5977	0.730*
CH05
Na/Ta	2024-04-19	5/42	2024-07-29	2024-06-15	2024-07-24	2024-05-15	2024-05-15	7/33	2024-04-16	2024-05-20	2024-06-15	7/32	2024-06-24	2024-05-10	2024-05-19	8/37	7/47	2024-06-17	2024-04-12	2024-04-12	7/42	2024-06-23	2024-07-20	2024-04-14	8/46	2024-04-24	2024-06-30	2024-07-29	2024-06-30
Ho	0.6316	0.5238	0.5172	0.7333	0.4167	0.5333	0.8	0.697	0.375	0.45	0.6	0.9062	0.875	0.7	0.4737	0.7027	0.9362	0.7059	0.9167	0.75	0.7143	0.6087	0.95	0.7143	0.7391	0.5417	0.4667	0.6333	0.7333
He	0.5863	0.6214	0.666*	0.6524	0.6803	0.443*	0.7738	0.819*	0.5812	0.6579	0.6167	0.748*	0.7944	0.5611	0.620*	0.729	0.7657	0.6636	0.7197	0.678	0.725	0.6502	0.7197	0.6236	0.7063	0.567	0.722*	0.5839	0.7448
CH09
Na/Ta	2024-03-18	5/41	2024-06-28	2024-04-15	2024-07-24	2024-02-15	2024-05-15	6/37	2024-03-15	2024-03-15	2024-04-13	2024-06-27	2024-03-24	2024-03-08	2024-06-19	4/33	6/46	2024-03-16	2024-03-10	2024-03-10	8/42	2024-04-21	2024-04-20	2024-05-14	6/44	2024-04-24	2024-03-31	2024-03-29	2024-03-30
Ho	0.2778	0.45	0.5357	0.5333	0.7917	0.2	0.5333	0.4054	0.1333	0.2	0.1538	0.4444	0.125	0.75	0.5789	0.4545	0.3913	0.5	0.4	0.2	0.6429	0.2857	0.5	0.6429	0.5909	0.5833	0.4839	0.5333	0.2333
He	0.3333	0.4789	0.6243	0.5738	0.7201	0.3762	0.6333	0.5972	0.35	0.3548	0.3526	0.714*	0.1957	0.6518	0.5482	0.4455	0.573*	0.4167	0.4278	0.1944	0.6678	0.3036	0.5303	0.6923	0.5922	0.4737	0.5699	0.4351	0.2954
CH10
Na/Ta	2024-06-19	6/42	2024-05-25	2024-06-15	2024-06-24	2024-04-15	2024-05-15	9/31	2024-04-14	2024-06-18	2024-05-14	2024-05-29	2024-07-24	2024-05-10	2024-06-19	9/32	10/47	2024-06-16	2024-04-09	2024-04-12	7/41	2024-04-23	2024-06-18	2024-07-13	7/42	2024-07-21	2024-06-24	2024-05-24	2024-10-28
Ho	0.3684	0.1905	0.04	0.2	0.2917	0.6	0.4	0.2258	0.1429	0.3333	0.1429	0.2069	0.625	0	0.0526	0.125	0.383	0.375	0.2222	0	0.1951	0.1304	0.0556	0.2308	0.2619	0.3333	0.2083	0.4	0.1333
	0.642	0.601*	0.527*	0.810*	0.719*	0.6619	0.5024	0.816*	0.552*	0.797*	0.698*	0.674*	0.7319	0.756*	0.675*	0.835*	0.744*	0.744*	0.736*	0.727*	0.785*	0.666*	0.729*	0.891*	0.742*	0.845*	0.688*	0.708*	0.856*
CH11
Na/Ta	2024-04-19	9/42	2024-07-28	2024-08-15	2024-08-22	2024-09-15	2024-07-15	8/33	2024-04-15	2024-06-19	2024-05-16	2024-05-28	2024-09-22	2024-06-10	2024-08-19	7/35	9/44	2024-07-17	2024-06-12	2024-04-12	11/42	2024-07-23	2024-06-20	2024-05-11	8/43	2024-06-19	2024-09-29	2024-05-26	2024-06-30
Ho	0.6111	0.5714	0.4286	0.7333	0.6364	0.6667	0.4	0.5455	0.0667	0.4211	0.3125	0.4286	0.5652	0.7	0.4737	0.6	0.6818	0.6471	0.4167	0.3333	0.7143	0.7826	0.55	0.7273	0.4651	0.5	0.3448	0.3333	0.6
He	0.634	0.7512	0.730*	0.7786	0.829*	0.831	0.705*	0.824*	0.676*	0.7149	0.6771*	0.703*	0.6996	0.7833	0.5278	0.7508	0.7421	0.8143	0.788*	0.712*	0.7573	0.7579	0.6421	0.8091	0.745*	0.7645	0.583*	0.739*	0.6891
CH12
Na/Ta	2024-08-19	8/42	2024-09-29	2024-08-15	2024-08-24	2024-05-15	2024-07-15	10/37	2024-06-16	2024-10-20	2024-08-15	9/31	2024-07-24	2024-05-10	2024-10-19	10/37	9/47	2024-07-17	2024-07-12	2024-09-12	10/41	2024-08-23	2024-10-20	2024-08-14	11/46	2024-09-22	6/31	2024-08-28	2024-09-30
Ho	0.8333	0.7143	0.7241	0.6	0.9167	0.6	0.8	0.7568	0.875	0.9	0.9333	0.8065	0.5417	0.9	0.7895	0.8919	0.7234	0.7647	0.6667	1	0.7561	0.913	0.8	0.9286	0.8043	0.7917	0.7742	0.6207	0.8333
He	0.848	0.8512	0.819	0.8833	0.846	0.6476	0.7929	0.8532	0.7771	0.9079	0.8714	0.7995	0.7219	0.666*	0.8596	0.869	0.7865	0.8033	0.810*	0.845*	0.8259	0.833	0.8684	0.824*	0.8597	0.894	0.7237	0.740*	0.8609
CH14
Na/Ta	2024-07-19	7/42	2024-06-28	2024-06-15	2024-08-23	2024-04-15	2024-05-15	7/36	2024-05-16	2024-04-20	2024-06-16	2024-07-31	2024-06-24	2024-04-10	2024-07-19	11/37	5/47	2024-07-17	2024-07-12	2024-05-12	9/42	2024-07-23	2024-06-20	2024-05-13	9/45	2024-06-23	2024-06-30	2024-07-29	2024-08-30
Ho	0.4737	0.4762	0.5357	0.5333	0.5217	0.6	0.5333	0.25	0.1875	0.15	0.5625	0.1613	0.2083	0.4	0.5263	0.4595	0.2766	0.1765	0.5	0.75	0.3571	0.2609	0.45	0.3846	0.3556	0.25	0.2667	0.3333	0.4333
He	0.81*	0.674*	0.807*	0.75	0.6186	0.6738	0.6762	0.749*	0.646*	0.605*	0.760*	0.786*	0.680*	0.4389	0.8202	0.754*	0.597*	0.469*	0.7879	0.7992	0.784*	0.782*	0.705*	0.705*	0.768*	0.655*	0.546*	0.682*	0.6822
CH15
Na/Ta	2024-07-18	9/42	2024-07-29	2024-06-15	2024-06-24	2024-03-15	2024-05-15	8/33	2024-05-16	2024-06-17	2024-05-14	2024-08-29	2024-07-22	2024-03-06	2024-11-17	10/35	9/44	2024-07-16	2024-08-12	2024-07-10	10/37	2024-07-19	2024-05-18	2024-06-11	9/43	2024-07-22	2024-10-31	2024-06-27	2024-10-29
Ho	0.5556	0.4762	0.2759	0.5333	0.375	0.2667	0.4	0.4242	0.4375	0.2941	0.5714	0.2143	0.3182	0.3333	0.2941	0.5714	0.5455	0.375	0.6667	0.4	0.2973	0.3158	0.2778	0.3636	0.4186	0.375	0.5484	0.3214	0.4667
He	0.8464	0.785*	0.797*	0.7952	0.803*	0.5167	0.7429	0.819*	0.704*	0.743*	0.7802	0.840*	0.783*	0.7	0.914*	0.848*	0.832*	0.735*	0.8636	0.839*	0.876*	0.826*	0.690*	0.750*	0.884*	0.6857	0.849*	0.780*	0.859*
CH20
Na/Ta	2024-07-19	7/42	2024-06-29	2024-05-15	2024-07-24	2024-05-15	2024-04-15	6/36	2024-03-16	2024-04-17	2024-05-16	6/32	2024-05-22	2024-03-10	2024-06-19	5/37	7/47	2024-05-17	2024-04-12	2024-04-11	7/41	2024-05-16	2024-04-20	2024-04-13	6/46	2024-04-22	2024-07-31	2024-08-29	2024-06-30
Ho	0.3684	0.4762	0.6897	0.5333	0.5	0.8	0.5333	0.5278	0.0625	0.4118	0.5625	0.4688	0.5909	0.7	0.7368	0.5676	0.3404	0.5294	0.4167	0.5455	0.6341	0.4375	0.15	0.6154	0.5435	0.25	0.7097	0.6	0.5
He	0.718*	0.7179	0.705	0.6452	0.688*	0.7524	0.6976	0.674	0.625*	0.691*	0.6562	0.5126	0.6645	0.6222	0.6608	0.6648	0.755*	0.7298	0.644*	0.7364	0.6598	0.637*	0.653*	0.6282	0.705*	0.365	0.8016	0.6897	0.6385
CH21
Na/Ta	14/19	10/41	2024-12-28	14/15	2024-12-24	2024-09-15	2024-09-15	16/37	2024-11-16	2024-12-20	14/15	10/32	13/24	2024-07-10	14/19	14/37	15/47	2024-10-16	2024-11-12	14/12	18/42	2024-12-22	13/20	2024-10-13	13/44	2024-09-24	14/31	14/29	13/27
Ho	0.7895	0.75	0.6429	0.8667	0.8333	0.5333	0.6	0.8649	0.8125	1	0.9333	0.6875	0.875	0.6	0.5789	0.8919	0.9149	0.875	1	1	0.881	0.8182	0.85	0.9231	0.8409	0.9167	0.8387	0.8333	0.6333
He	0.9327	0.8632	0.909*	0.943*	0.8678	0.862*	0.898*	0.8851	0.913*	0.904*	0.9095	0.849*	0.9085	0.856*	0.899*	0.8731	0.9059	0.8708	0.9015	0.9356	0.93*	0.888*	0.9026	0.8942	0.9152	0.8397	0.9081	0.9121	0.907*
CH24
Na/Ta	2024-04-18	5/42	2024-06-22	2024-05-13	2024-06-23	2024-03-15	2024-05-15	5/35	2024-04-16	2024-05-20	2024-04-16	2024-05-29	2024-05-22	2024-04-10	2024-05-18	5/37	8/45	2024-06-17	2024-04-12	2024-04-11	8/41	2024-06-22	2024-06-18	2024-04-12	8/46	2024-07-24	2024-05-30	2024-04-29	2024-06-30
Ho	0.5556	0.381	0.5909	1	0.4783	0.6	0.6	0.6286	0.375	0.45	0.4375	0.4483	0.6364	0.4	0.6667	0.6216	0.3778	0.8235	0.4167	0.2727	0.6585	0.7727	0.5556	0.75	0.6304	0.625	0.7667	0.3667	0.6
He	0.6912	0.824*	0.7543	0.7756	0.782*	0.6071	0.7857	0.6811	0.5062	0.5868	0.663*	0.727*	0.7706	0.750*	0.6993	0.7215	0.778*	0.7923	0.5909	0.709*	0.7811	0.7781	0.7042	0.697	0.7749	0.7409	0.754	0.766*	0.7126
CH26
Na/Ta	2024-10-18	11/42	2024-11-28	2024-08-15	2024-10-24	2024-05-15	2024-11-15	8/36	2024-07-16	2024-10-18	2024-12-15	9/32	2024-08-24	2024-09-10	2024-07-19	14/35	11/47	2024-06-16	2024-10-12	2024-06-12	12/41	2024-10-23	2024-09-20	2024-10-14	14/45	2024-09-24	13/31	2024-09-29	2024-12-29
Ho	0.9444	0.7619	0.9643	0.7333	0.75	0.8667	1	0.8056	0.9375	0.7222	0.8667	0.9688	0.8182	0.6667	0.875	0.8077	0.7895	0.8333	1	0.6667	0.8438	1	0.7143	0.6667	0.9143	0.9167	0.85	0.8	0.8333
He	0.8725	0.8881	0.8902	0.8571	0.8487	0.681	0.8905	0.8643	0.8562	0.8709	0.9167	0.8438	0.846	0.883*	0.7997	0.9126	0.8689	0.8229	0.9053	0.7614	0.878	0.8666	0.8868	0.901*	0.9154	0.865	0.8769	0.877	0.8644
All
Na	6.7	7.3	7.3	6.8	7.6	4.9	6.1	8.1	4.9	6.3	6.6	6.9	6.9	4.9	7.7	8.6	8.5	6.3	6.3	5.9	9.5	6.8	6.8	6	8.8	6.5	7.7	6.7	8
Ho mean	0.5604	0.5206	0.5385	0.6278	0.5912	0.5778	0.5944	0.5605	0.3932	0.4902	0.5532	0.5215	0.5566	0.5792	0.5477	0.5848	0.5797	0.5946	0.6005	0.5487	0.6174	0.5779	0.5378	0.6174	0.5923	0.5417	0.5833	0.5174	0.55
He mean	0.7121	0.735*	0.7344	0.7686	0.7571	0.622*	0.7347	0.774*	0.633*	0.704*	0.7201	0.742*	0.7049	0.7066	0.7201	0.7392	0.7396	0.7084	0.7397	0.7347	0.778*	0.7239	0.7282	0.7433	0.775*	0.753*	0.7238	0.7092	0.74225
* P < 0.05
